# Supplementary material for: Pre-T cell receptor localization and trafficking are independent of its signaling
Source: J Cell Biol. 2023 Jul 26;222(10):e202212106. doi: 10.1083/jcb.202212106 (PMC10373305; doi:10.1083/jcb.202212106)
Supplement: Table S1 — lists the key resources used in the study. [file JCB_202212106_TableS1.xlsx]

## Sheet: Resources Table
REAGENT or RESOURCE	SOURCE	IDENTIFIER [RRID]
Antibodies
Mouse anti-human CD3 (Alexa Fluor 647)	Biolegend	Cat#: 300322 [AB_493693]
Mouse anti-human Vβ5.1 TCR (APC)	ThermoFisher	Cat#: 17-5832-42 [AB_2043883]
Mouse anti-HA epitope	Biolegend	Cat#: 901501 [AB_2565006]
Mouse anti-HA epitope (Alexa Fluor 488)	Biolegend	Cat#: 901509 [AB_2565072]
Mouse anti-HA epitope (Alexa Fluor 647)	Biolegend	Cat#: 682404 [AB_2566616]
Mouse anti-human TCRαβ (Alexa Fluor 647)	Biolegend	Cat#: 306714 [AB_528969]
Chromotek GFP-Booster (Alexa Fluor 647)	Proteintech	Cat#: gb2AF647 [AB_2827575]
Mouse anti-human CD69 (Alexa Fluor 647)	Biolegend	Cat#: 310918 [AB_528871]
Mouse anti-human CD137 (Brilliant Violet 421))	Biolegend	Cat#: 309820 [AB_2563830]
Mouse anti-human PD-1 (Alexa Fluor 488)	Biolegend	Cat#: 329936 [AB_2563594]
Mouse anti-human CD6 (PE)	Biolegend	Cat#: 313906 [AB_2260227]
Mouse anti-human CD5 (Brilliant Violet 421)	Biolegend	Cat#: 300625 [AB_10901169]
Rabbit anti-phospho-CD3ζ (Tyr142)	Cell Signaling Technology	Cat#: 67748S
Rabbit anti-CD3ζ	Proteintech	Cat#: 12837-2-AP
Rabbit anti-phospho-LAT (Tyr191)	Cell Signaling Technology	Cat#: 3584S
Rabbit anti-phospho-LCK (Tyr394)	Signalway Antibody	Cat#: 13749-1
Rabbit anti-phospho-ZAP70 (Tyr319)	Cell Signaling Technology	Cat#: 2701S
Rabbit anti-ZAP70	Cell Signaling Technology	Cat#: 3165S
Rabbit anti-phospho-ERK1/2 (Thr202/Tyr204)	Cell Signaling Technology	Cat#: 4370S
Mouse anti-ERK1/2	Cell Signaling Technology	Cat#: 9107S
Goat anti-mouse IgG (H+L) (Alexa Fluor 647)	ThermoFisher	Cat#: A-21235
Goat anti-rabbit IgG (H+L) (Alexa Fluor 647)	ThermoFisher	Cat#: A-21244
Goat anti-mouse IgG (H+L) (CF770)	Biotium	Cat#: 20077
Goat anti-rabbit IgG (H+L) (CF770)	Biotium	Cat#: 20078
Bacterial and Virus Strains
Escherichia coli DH5alpha	ThermoFisher	Cat#: 18265017
Chemicals, Peptides, and Recombinant Proteins
Endo H	New England Biolabs	Cat#: P0702S
PNGase F	New England Biolabs	Cat#: P0708S
Biotin	Sigma-Aldrich	Cat#: B4639
Brefeldin A	Sigma-Aldrich	Cat#: B5936
Nano-Glo reagent	Promega	Cat#: N2011
Critical Commercial Assays
NanoBiT PPI Kit	Promega	Cat#: N2014
Experimental Models: Cell Lines
HEK-293T: Human adherent cell-line	ATCC	Cat#: CRL-11268
Jurkat	Gift from Art Weiss	N/A
HeLa	Gift from Stephen Royle	N/A
Recombinant DNA
For plasmid sequences, see Table S1	This work	N/A
pCMVΔR8.91	(Zufferey, Nagy et al., 1997)	N/A
pMD2.G	Gift from Didier Trono	Addgene#: 12259
LAMP1-mGFP	Addgene	Addgene#: 34831 [Addgene_34831]
GFP-rab11 WT	Addgene	Addgene#: 12674 [Addgene_12674]
Software and Algorithms
FIJI (ImageJ): Image analysis	(Schindelin, Arganda-Carreras et al., 2012)	https://fiji.sc/
MATLAB R2022a: Data processing	Mathworks	N/A
FlowJo v10.2: Data processing	FlowJo LLC	N/A
Excel 365	Microsoft	N/A
Illustrator 2022	Adobe	N/A
