# Supplementary material for: Pre-T cell receptor localization and trafficking are independent of its signaling
Source: J Cell Biol. 2023 Jul 26;222(10):e202212106. doi: 10.1083/jcb.202212106 (PMC10373305; doi:10.1083/jcb.202212106)
Supplement: Table S2 — lists the DNA sequences of all constructs used in the study. [file JCB_202212106_TableS2.xlsx]

## Sheet: Vector Constructs
	Construct Name	Sequence
	CD3d / CD3g / CD3e / CD3z	ATGGAACATAGCACGTTTCTCTCTGGCCTGGTACTGGCTACCCTTCTCTCGCAAGTGAGCCCCTTCAAGATACCTATAGAGGAACTTGAGGACAGAGTGTTTGTGAATTGCAATACCAGCATCACATGGGTAGAGGGAACGGTGGGAACACTGCTCTCAGACATTACAAGACTGGACCTGGGAAAACGCATCCTGGACCCACGAGGAATATATAGGTGTAATGGGACAGATATATACAAGGACAAAGAATCTACCGTGCAAGTTCATTATCGAATGTGCCAGAGCTGTGTGGAGCTGGACCCAGCCACCGTGGCTGGCATCATTGTCACTGATGTCATTGCCACTCTGCTCCTTGCTTTGGGAGTCTTCTGCTTTGCTGGACATGAGACTGGAAGGCTG…
	TCRalpha / TCRbeta-GFP	ATGGAGAAAATGTTGGAGTGTGCATTCATAGTCTTGTGGCTTCAGCTTGGCTGGTTGAGTGGAGAAGACCAGGTGACGCAGAGTCCCGAGGCCCTGAGACTCCAGGAGGGAGAGAGTAGCAGTCTTAACTGCAGTTACACAGTCAGCGGTTTAAGAGGGCTGTTCTGGTATAGGCAAGATCCTGGGAAAGGCCCTGAGTTCCTCTTCACCCTGTATTCAGCTGGGGAAGAAAAGGAGAAAGAAAGGCTAAAAGCCACATTAACAAAGAAGGAGAGCTTTCTGCACATCACAGCCCCTAAACCTGAAGACTCAGCCACTTATCTCTGTGCTGTGCTGGGCAATTCAGGAAACACACCTCTTGTCTTTGGAAAGGGCACAAGACTTTCTGTGATTGCAAAT…
	pTa / TCRbeta-GFP	ATGGCCGGTACATGGCTGCTACTTCTCCTGGCCCTTGGGTGTCCAGCCCTACCCACAGGTGTGGGCGGCACACCCTTTCCTTCTCTGGCCCCACCAATCATGCTGCTGGTGGATGGAAAGCAGCAGATGGTGGTGGTCTGCCTGGTCCTTGATGTTGCACCCCCTGGCCTTGACAGCCCCATCTGGTTCTCAGCCGGCAATGGCAGTGCACTGGATGCCTTCACCTATGGCCCTTCCCCAGCAACGGATGGCACCTGGACCAACTTGGCCCATCTCTCCCTGCCTTCTGAGGAGCTGGCATCCTGGGAGCCTTTGGTCTGCCACACTGGGCCTGGGGCTGAGGGTCACAGCAGGAGTACACAGCCCATGCATCTGTCAGGAGAGGCTTCTACAGCCAGG…
	TCRalpha / HA:TCRbeta-GFP	ATGGAGAAAATGTTGGAGTGTGCATTCATAGTCTTGTGGCTTCAGCTTGGCTGGTTGAGTGGAGAAGACCAGGTGACGCAGAGTCCCGAGGCCCTGAGACTCCAGGAGGGAGAGAGTAGCAGTCTTAACTGCAGTTACACAGTCAGCGGTTTAAGAGGGCTGTTCTGGTATAGGCAAGATCCTGGGAAAGGCCCTGAGTTCCTCTTCACCCTGTATTCAGCTGGGGAAGAAAAGGAGAAAGAAAGGCTAAAAGCCACATTAACAAAGAAGGAGAGCTTTCTGCACATCACAGCCCCTAAACCTGAAGACTCAGCCACTTATCTCTGTGCTGTGCTGGGCAATTCAGGAAACACACCTCTTGTCTTTGGAAAGGGCACAAGACTTTCTGTGATTGCAAAT…
	pTa / HA:TCRbeta-GFP	ATGGCCGGTACATGGCTGCTACTTCTCCTGGCCCTTGGGTGTCCAGCCCTACCCACAGGTGTGGGCGGCACACCCTTTCCTTCTCTGGCCCCACCAATCATGCTGCTGGTGGATGGAAAGCAGCAGATGGTGGTGGTCTGCCTGGTCCTTGATGTTGCACCCCCTGGCCTTGACAGCCCCATCTGGTTCTCAGCCGGCAATGGCAGTGCACTGGATGCCTTCACCTATGGCCCTTCCCCAGCAACGGATGGCACCTGGACCAACTTGGCCCATCTCTCCCTGCCTTCTGAGGAGCTGGCATCCTGGGAGCCTTTGGTCTGCCACACTGGGCCTGGGGCTGAGGGTCACAGCAGGAGTACACAGCCCATGCATCTGTCAGGAGAGGCTTCTACAGCCAGG…
	ER-mTagBFP-KDEL (ER marker)	ATGAAGCTCTCCCTGGTGGCCGCGATGCTGCTGCTGCTCAGCGCGGCGCGGGCCAGCGAGCTGATTAAGGAGAACATGCACATGAAGCTGTACATGGAGGGCACCGTGGACAACCATCACTTCAAGTGCACATCCGAGGGCGAAGGCAAGCCCTACGAGGGCACCCAGACCATGAGAATCAAGGTGGTCGAGGGCGGCCCTCTCCCCTTCGCCTTCGACATCCTGGCTACTAGCTTCCTCTACGGCAGCAAGACCTTCATCAACCACACCCAGGGCATCCCCGACTTCTTCAAGCAGTCCTTCCCTGAGGGCTTCACATGGGAGAGAGTCACCACATACGAAGACGGGGGCGTGCTGACCGCTACCCAGGACACCAGCCTCCAGGACGGCTGCCTCATC…
	mCherry-CaaX (PM marker)	ATGGTGTCTAAAGGCGAGGAGGATAACATGGCTATAATCAAGGAATTTATGAGGTTCAAGGTGCATATGGAGGGATCTGTGAACGGTCACGAGTTCGAAATCGAGGGCGAAGGCGAGGGGCGACCCTATGAAGGGACACAGACGGCCAAACTGAAGGTGACCAAGGGTGGCCCCCTGCCTTTCGCCTGGGACATCCTGTCACCCCAGTTTATGTACGGCTCTAAGGCTTACGTTAAGCACCCTGCCGATATTCCGGACTACTTGAAACTGAGCTTCCCTGAAGGGTTCAAGTGGGAACGGGTAATGAATTTTGAGGATGGCGGTGTAGTCACAGTTACCCAGGACAGCTCTCTTCAGGACGGAGAATTTATCTATAAGGTTAAACTTCGGGGCACTAAC…
	NLS-iRFP670 (nuclear marker)	ATGTCGCGGAGGCGGCACAGCTACGAGAACGATGGTGGACAACCTCACAAAAGGAGGAAGACGTCTCCACCGGTCGCCACCATGGCGCGTAAGGTCGATCTCACCTCCTGCGATCGCGAGCCGATCCACATCCCCGGCAGCATTCAGCCGTGCGGCTGCCTGCTAGCCTGCGACGCGCAGGCGGTGCGGATCACGCGCATTACGGAAAATGCCGGCGCGTTCTTTGGACGCGAAACTCCGCGGGTCGGTGAGCTACTCGCCGATTACTTCGGCGAGACCGAAGCCCATGCGCTGCGCAACGCACTGGCGCAGTCCTCCGATCCAAAGCGACCGGCGCTGATCTTCGGTTGGCGCGACGGCCTGACCGGCCGCACCTTCGACATCTCACTGCATCGCCAT…
	TCRalpha / SBP-GFP:TCRbeta	ATGGAGAAAATGTTGGAGTGTGCATTCATAGTCTTGTGGCTTCAGCTTGGCTGGTTGAGTGGAGAAGACCAGGTGACGCAGAGTCCCGAGGCCCTGAGACTCCAGGAGGGAGAGAGTAGCAGTCTTAACTGCAGTTACACAGTCAGCGGTTTAAGAGGGCTGTTCTGGTATAGGCAAGATCCTGGGAAAGGCCCTGAGTTCCTCTTCACCCTGTATTCAGCTGGGGAAGAAAAGGAGAAAGAAAGGCTAAAAGCCACATTAACAAAGAAGGAGAGCTTTCTGCACATCACAGCCCCTAAACCTGAAGACTCAGCCACTTATCTCTGTGCTGTGCTGGGCAATTCAGGAAACACACCTCTTGTCTTTGGAAAGGGCACAAGACTTTCTGTGATTGCAAAT…
	pTa / SBP-GFP:TCRbeta	ATGGCCGGTACATGGCTGCTACTTCTCCTGGCCCTTGGGTGTCCAGCCCTACCCACAGGTGTGGGCGGCACACCCTTTCCTTCTCTGGCCCCACCAATCATGCTGCTGGTGGATGGAAAGCAGCAGATGGTGGTGGTCTGCCTGGTCCTTGATGTTGCACCCCCTGGCCTTGACAGCCCCATCTGGTTCTCAGCCGGCAATGGCAGTGCACTGGATGCCTTCACCTATGGCCCTTCCCCAGCAACGGATGGCACCTGGACCAACTTGGCCCATCTCTCCCTGCCTTCTGAGGAGCTGGCATCCTGGGAGCCTTTGGTCTGCCACACTGGGCCTGGGGCTGAGGGTCACAGCAGGAGTACACAGCCCATGCATCTGTCAGGAGAGGCTTCTACAGCCAGG…
	ER-Steptavidin-KDEL	ATGGATGTATGCGTCCGTCTTGCCCTGTGGCTCCTCTGGGGACTCCTCCTGCACCAGGGCCAGAGCGACCCTAGCAAAGACTCAAAAGCTCAGGTGTCCGCTGCCGAGGCTGGCATTACTGGAACATGGTACAATCAGCTCGGGAGCACCTTTATTGTGACTGCTGGAGCCGATGGAGCCCTCACCGGAACATACGAATCTGCTGTGGGAAACGCCGAATCACGGTACGTCCTCACTGGCCGATACGATAGTGCCCCTGCCACCGACGGATCTGGGACTGCCCTGGGATGGACTGTCGCTTGGAAAAACAACTACCGGAATGCTCATTCTGCCACAACATGGAGTGGACAGTACGTGGGAGGCGCTGAGGCTAGAATCAATACACAGTGGCTGCTCACA…
	TCRalpha / HA-GFP:TCRbeta	ATGGAGAAAATGTTGGAGTGTGCATTCATAGTCTTGTGGCTTCAGCTTGGCTGGTTGAGTGGAGAAGACCAGGTGACGCAGAGTCCCGAGGCCCTGAGACTCCAGGAGGGAGAGAGTAGCAGTCTTAACTGCAGTTACACAGTCAGCGGTTTAAGAGGGCTGTTCTGGTATAGGCAAGATCCTGGGAAAGGCCCTGAGTTCCTCTTCACCCTGTATTCAGCTGGGGAAGAAAAGGAGAAAGAAAGGCTAAAAGCCACATTAACAAAGAAGGAGAGCTTTCTGCACATCACAGCCCCTAAACCTGAAGACTCAGCCACTTATCTCTGTGCTGTGCTGGGCAATTCAGGAAACACACCTCTTGTCTTTGGAAAGGGCACAAGACTTTCTGTGATTGCAAAT…
	pTa / HA-GFP:TCRbeta	ATGGCCGGTACATGGCTGCTACTTCTCCTGGCCCTTGGGTGTCCAGCCCTACCCACAGGTGTGGGCGGCACACCCTTTCCTTCTCTGGCCCCACCAATCATGCTGCTGGTGGATGGAAAGCAGCAGATGGTGGTGGTCTGCCTGGTCCTTGATGTTGCACCCCCTGGCCTTGACAGCCCCATCTGGTTCTCAGCCGGCAATGGCAGTGCACTGGATGCCTTCACCTATGGCCCTTCCCCAGCAACGGATGGCACCTGGACCAACTTGGCCCATCTCTCCCTGCCTTCTGAGGAGCTGGCATCCTGGGAGCCTTTGGTCTGCCACACTGGGCCTGGGGCTGAGGGTCACAGCAGGAGTACACAGCCCATGCATCTGTCAGGAGAGGCTTCTACAGCCAGG…
	mScarlet-RAB5A	ATGGTGAGCAAGGGCGAGGCAGTGATCAAGGAGTTCATGCGGTTCAAGGTGCACATGGAGGGCTCCATGAACGGCCACGAGTTCGAGATCGAGGGCGAGGGCGAGGGCCGCCCCTACGAGGGCACCCAGACCGCCAAGCTGAAGGTGACCAAGGGTGGCCCCCTGCCCTTCTCCTGGGACATCCTGTCCCCTCAGTTCATGTACGGCTCCAGGGCCTTCACCAAGCACCCCGCCGACATCCCCGACTACTATAAGCAGTCCTTCCCCGAGGGCTTCAAGTGGGAGCGCGTGATGAACTTCGAGGACGGCGGCGCCGTGACCGTGACCCAGGACACCTCCCTGGAGGACGGCACCCTGATCTACAAGGTGAAGCTCCGCGGCACCAACTTCCCTCCTGAC…
	mScarlet-RAB7A	ATGGTGAGCAAGGGCGAGGCAGTGATCAAGGAGTTCATGCGGTTCAAGGTGCACATGGAGGGCTCCATGAACGGCCACGAGTTCGAGATCGAGGGCGAGGGCGAGGGCCGCCCCTACGAGGGCACCCAGACCGCCAAGCTGAAGGTGACCAAGGGTGGCCCCCTGCCCTTCTCCTGGGACATCCTGTCCCCTCAGTTCATGTACGGCTCCAGGGCCTTCACCAAGCACCCCGCCGACATCCCCGACTACTATAAGCAGTCCTTCCCCGAGGGCTTCAAGTGGGAGCGCGTGATGAACTTCGAGGACGGCGGCGCCGTGACCGTGACCCAGGACACCTCCCTGGAGGACGGCACCCTGATCTACAAGGTGAAGCTCCGCGGCACCAACTTCCCTCCTGAC…
	LAMP1-BFP	ATGGCGGCCCCCGGCAGCGCCCGGCGACCCCTGCTGCTGCTACTGCTGTTGCTGCTGCTCGGCCTCATGCATTGTGCGTCAGCAGCAATGTTTATGGTGAAAAATGGCAACGGGACCGCGTGCATAATGGCCAACTTCTCTGCTGCCTTCTCAGTGAACTACGACACCAAGAGTGGCCCTAAGAACATGACCTTTGACCTGCCATCAGATGCCACAGTGGTGCTCAACCGCAGCTCCTGTGGAAAAGAGAACACTTCTGACCCCAGTCTCGTGATTGCTTTTGGAAGAGGACATACACTCACTCTCAATTTCACGAGAAATGCAACACGTTACAGCGTCCAGCTCATGAGTTTTGTTTATAACTTGTCAGACACACACCTTTTCCCCAATGCGAGCTCC…
	mScarlet-RAB11A	ATGGTGAGCAAGGGCGAGGCAGTGATCAAGGAGTTCATGCGGTTCAAGGTGCACATGGAGGGCTCCATGAACGGCCACGAGTTCGAGATCGAGGGCGAGGGCGAGGGCCGCCCCTACGAGGGCACCCAGACCGCCAAGCTGAAGGTGACCAAGGGTGGCCCCCTGCCCTTCTCCTGGGACATCCTGTCCCCTCAGTTCATGTACGGCTCCAGGGCCTTCACCAAGCACCCCGCCGACATCCCCGACTACTATAAGCAGTCCTTCCCCGAGGGCTTCAAGTGGGAGCGCGTGATGAACTTCGAGGACGGCGGCGCCGTGACCGTGACCCAGGACACCTCCCTGGAGGACGGCACCCTGATCTACAAGGTGAAGCTCCGCGGCACCAACTTCCCTCCTGAC…
	pTa(Trunc177) / HA-GFP:TCRbeta	ATGGCCGGTACATGGCTGCTACTTCTCCTGGCCCTTGGGTGTCCAGCCCTACCCACAGGTGTGGGCGGCACACCCTTTCCTTCTCTGGCCCCACCAATCATGCTGCTGGTGGATGGAAAGCAGCAGATGGTGGTGGTCTGCCTGGTCCTTGATGTTGCACCCCCTGGCCTTGACAGCCCCATCTGGTTCTCAGCCGGCAATGGCAGTGCACTGGATGCCTTCACCTATGGCCCTTCCCCAGCAACGGATGGCACCTGGACCAACTTGGCCCATCTCTCCCTGCCTTCTGAGGAGCTGGCATCCTGGGAGCCTTTGGTCTGCCACACTGGGCCTGGGGCTGAGGGTCACAGCAGGAGTACACAGCCCATGCATCTGTCAGGAGAGGCTTCTACAGCCAGG…
	TCRalpha+pTa(Tail) / HA-GFP:TCRbeta	ATGGAGAAAATGTTGGAGTGTGCATTCATAGTCTTGTGGCTTCAGCTTGGCTGGTTGAGTGGAGAAGACCAGGTGACGCAGAGTCCCGAGGCCCTGAGACTCCAGGAGGGAGAGAGTAGCAGTCTTAACTGCAGTTACACAGTCAGCGGTTTAAGAGGGCTGTTCTGGTATAGGCAAGATCCTGGGAAAGGCCCTGAGTTCCTCTTCACCCTGTATTCAGCTGGGGAAGAAAAGGAGAAAGAAAGGCTAAAAGCCACATTAACAAAGAAGGAGAGCTTTCTGCACATCACAGCCCCTAAACCTGAAGACTCAGCCACTTATCTCTGTGCTGTGCTGGGCAATTCAGGAAACACACCTCTTGTCTTTGGAAAGGGCACAAGACTTTCTGTGATTGCAAAT…
	pTa[+TCRalphaV] / HA-TCRbeta-GFP	ATGGAGAAAATGTTGGAGTGTGCATTCATAGTCTTGTGGCTTCAGCTTGGCTGGTTGAGTGGAGAAGACCAGGTGACGCAGAGTCCCGAGGCCCTGAGACTCCAGGAGGGAGAGAGTAGCAGTCTTAACTGCAGTTACACAGTCAGCGGTTTAAGAGGGCTGTTCTGGTATAGGCAAGATCCTGGGAAAGGCCCTGAGTTCCTCTTCACCCTGTATTCAGCTGGGGAAGAAAAGGAGAAAGAAAGGCTAAAAGCCACATTAACAAAGAAGGAGAGCTTTCTGCACATCACAGCCCCTAAACCTGAAGACTCAGCCACTTATCTCTGTGCTGTGCTGGGCAATTCAGGAAACACACCTCTTGTCTTTGGAAAGGGCACAAGACTTTCTGTGATTGCAAAT…
	pTa / TCRbeta[dVb]-GFP	ATGGCCGGTACATGGCTGCTACTTCTCCTGGCCCTTGGGTGTCCAGCCCTACCCACAGGTGTGGGCGGCACACCCTTTCCTTCTCTGGCCCCACCAATCATGCTGCTGGTGGATGGAAAGCAGCAGATGGTGGTGGTCTGCCTGGTCCTTGATGTTGCACCCCCTGGCCTTGACAGCCCCATCTGGTTCTCAGCCGGCAATGGCAGTGCACTGGATGCCTTCACCTATGGCCCTTCCCCAGCAACGGATGGCACCTGGACCAACTTGGCCCATCTCTCCCTGCCTTCTGAGGAGCTGGCATCCTGGGAGCCTTTGGTCTGCCACACTGGGCCTGGGGCTGAGGGTCACAGCAGGAGTACACAGCCCATGCATCTGTCAGGAGAGGCTTCTACAGCCAGG…
	HA-TCRalpha[dVa] / TCRbeta-GFP	ATGGGAGTCAAAGTTCTGTTTGCCCTGATCTGCATCGCTGTGGCCGAGGCCAAATATCCGTACGACGTACCAGACTACGCAGGCAGCAATATCCAGAACCCTGACCCTGCCGTGTACCAGCTGAGAGACTCTAAATCCAGTGACAAGTCTGTCTGCCTATTCACCGATTTTGATTCTCAAACAAATGTGTCACAAAGTAAGGATTCTGATGTGTATATCACAGACAAAACTGTGCTAGACATGAGGTCTATGGACTTCAAGAGCAACAGTGCTGTGGCCTGGAGCAACAAATCTGACTTTGCATGTGCAAACGCCTTCAACAACAGCATTATTCCAGAAGACACCTTCTTCCCCAGCCCAGAAAGTTCCTGTGATGTCAAGCTGGTCGAGAAGAGCTTT…
	TCRalpha / TCRbeta-LgBiT-mRuby2	ATGGAGAAAATGTTGGAGTGTGCATTCATAGTCTTGTGGCTTCAGCTTGGCTGGTTGAGTGGAGAAGACCAGGTGACGCAGAGTCCCGAGGCCCTGAGACTCCAGGAGGGAGAGAGTAGCAGTCTTAACTGCAGTTACACAGTCAGCGGTTTAAGAGGGCTGTTCTGGTATAGGCAAGATCCTGGGAAAGGCCCTGAGTTCCTCTTCACCCTGTATTCAGCTGGGGAAGAAAAGGAGAAAGAAAGGCTAAAAGCCACATTAACAAAGAAGGAGAGCTTTCTGCACATCACAGCCCCTAAACCTGAAGACTCAGCCACTTATCTCTGTGCTGTGCTGGGCAATTCAGGAAACACACCTCTTGTCTTTGGAAAGGGCACAAGACTTTCTGTGATTGCAAAT…
	TCRalpha / TCRbeta-SmBiT-mTagBFP2	ATGGAGAAAATGTTGGAGTGTGCATTCATAGTCTTGTGGCTTCAGCTTGGCTGGTTGAGTGGAGAAGACCAGGTGACGCAGAGTCCCGAGGCCCTGAGACTCCAGGAGGGAGAGAGTAGCAGTCTTAACTGCAGTTACACAGTCAGCGGTTTAAGAGGGCTGTTCTGGTATAGGCAAGATCCTGGGAAAGGCCCTGAGTTCCTCTTCACCCTGTATTCAGCTGGGGAAGAAAAGGAGAAAGAAAGGCTAAAAGCCACATTAACAAAGAAGGAGAGCTTTCTGCACATCACAGCCCCTAAACCTGAAGACTCAGCCACTTATCTCTGTGCTGTGCTGGGCAATTCAGGAAACACACCTCTTGTCTTTGGAAAGGGCACAAGACTTTCTGTGATTGCAAAT…
	CD3d-SmBiT-mTagBFP2 / CD3g / CD3e / CD3z	ATGGAACATAGCACGTTTCTCTCTGGCCTGGTACTGGCTACCCTTCTCTCGCAAGTGAGCCCCTTCAAGATACCTATAGAGGAACTTGAGGACAGAGTGTTTGTGAATTGCAATACCAGCATCACATGGGTAGAGGGAACGGTGGGAACACTGCTCTCAGACATTACAAGACTGGACCTGGGAAAACGCATCCTGGACCCACGAGGAATATATAGGTGTAATGGGACAGATATATACAAGGACAAAGAATCTACCGTGCAAGTTCATTATCGAATGTGCCAGAGCTGTGTGGAGCTGGACCCAGCCACCGTGGCTGGCATCATTGTCACTGATGTCATTGCCACTCTGCTCCTTGCTTTGGGAGTCTTCTGCTTTGCTGGACATGAGACTGGAAGGCTG…
	CD86-SmBiT-mTagBFP2	ATGGAGCCCCAGTGCACTATGGGGCTGAGTAACATTCTCTTTGTGATGGCCTTCCTGCTCTCTGGTGCTGCTCCTCTGAAGATTCAAGCTTATTTCAATGAGACTGCAGACCTGCCATGCCAATTTGCAAACTCTCAAAACCAAAGCCTGAGTGAGCTAGTAGTATTTTGGCAGGACCAGGAAAACTTGGTTCTGAATGAGGTATACTTAGGCAAAGAGAAATTTGACAGTGTTCATTCCAAGTATATGGGCCGCACAAGTTTTGATTCGGACAGTTGGACCCTGAGACTTCACAATCTTCAGATCAAGGACAAGGGCTTGTATCAATGTATCATCCATCACAAAAAGCCCACAGGAATGATTCGCATCCACCAGATGAATTCTGAACTGTCAGTGCTT…
	pTa / TCRbeta-LgBiT-mRuby2	ATGGCCGGTACATGGCTGCTACTTCTCCTGGCCCTTGGGTGTCCAGCCCTACCCACAGGTGTGGGCGGCACACCCTTTCCTTCTCTGGCCCCACCAATCATGCTGCTGGTGGATGGAAAGCAGCAGATGGTGGTGGTCTGCCTGGTCCTTGATGTTGCACCCCCTGGCCTTGACAGCCCCATCTGGTTCTCAGCCGGCAATGGCAGTGCACTGGATGCCTTCACCTATGGCCCTTCCCCAGCAACGGATGGCACCTGGACCAACTTGGCCCATCTCTCCCTGCCTTCTGAGGAGCTGGCATCCTGGGAGCCTTTGGTCTGCCACACTGGGCCTGGGGCTGAGGGTCACAGCAGGAGTACACAGCCCATGCATCTGTCAGGAGAGGCTTCTACAGCCAGG…
	pTa / TCRbeta-SmBiT-mTagBFP2	ATGGCCGGTACATGGCTGCTACTTCTCCTGGCCCTTGGGTGTCCAGCCCTACCCACAGGTGTGGGCGGCACACCCTTTCCTTCTCTGGCCCCACCAATCATGCTGCTGGTGGATGGAAAGCAGCAGATGGTGGTGGTCTGCCTGGTCCTTGATGTTGCACCCCCTGGCCTTGACAGCCCCATCTGGTTCTCAGCCGGCAATGGCAGTGCACTGGATGCCTTCACCTATGGCCCTTCCCCAGCAACGGATGGCACCTGGACCAACTTGGCCCATCTCTCCCTGCCTTCTGAGGAGCTGGCATCCTGGGAGCCTTTGGTCTGCCACACTGGGCCTGGGGCTGAGGGTCACAGCAGGAGTACACAGCCCATGCATCTGTCAGGAGAGGCTTCTACAGCCAGG…
	TCRalpha / LgBiT-TCRbeta-GFP	ATGGAGAAAATGTTGGAGTGTGCATTCATAGTCTTGTGGCTTCAGCTTGGCTGGTTGAGTGGAGAAGACCAGGTGACGCAGAGTCCCGAGGCCCTGAGACTCCAGGAGGGAGAGAGTAGCAGTCTTAACTGCAGTTACACAGTCAGCGGTTTAAGAGGGCTGTTCTGGTATAGGCAAGATCCTGGGAAAGGCCCTGAGTTCCTCTTCACCCTGTATTCAGCTGGGGAAGAAAAGGAGAAAGAAAGGCTAAAAGCCACATTAACAAAGAAGGAGAGCTTTCTGCACATCACAGCCCCTAAACCTGAAGACTCAGCCACTTATCTCTGTGCTGTGCTGGGCAATTCAGGAAACACACCTCTTGTCTTTGGAAAGGGCACAAGACTTTCTGTGATTGCAAAT…
	TCRalpha / SmBiT-TCRbeta-mScarlet	ATGGAGAAAATGTTGGAGTGTGCATTCATAGTCTTGTGGCTTCAGCTTGGCTGGTTGAGTGGAGAAGACCAGGTGACGCAGAGTCCCGAGGCCCTGAGACTCCAGGAGGGAGAGAGTAGCAGTCTTAACTGCAGTTACACAGTCAGCGGTTTAAGAGGGCTGTTCTGGTATAGGCAAGATCCTGGGAAAGGCCCTGAGTTCCTCTTCACCCTGTATTCAGCTGGGGAAGAAAAGGAGAAAGAAAGGCTAAAAGCCACATTAACAAAGAAGGAGAGCTTTCTGCACATCACAGCCCCTAAACCTGAAGACTCAGCCACTTATCTCTGTGCTGTGCTGGGCAATTCAGGAAACACACCTCTTGTCTTTGGAAAGGGCACAAGACTTTCTGTGATTGCAAAT…
	SmBiT-TCRalpha / LgBiT-TCRbeta-GFP	ATGGGAGTCAAAGTTCTGTTTGCCCTGATCTGCATCGCTGTGGCCGAGGCCAAAGTGACCGGCTACCGGCTGTTCGAGGAGATTCTGGGCGGATCTGGTGGCTCTCTGGAGAGCGGAGGCGAGGAACCACCTGTGGCTACAGGAGGTGAAGACCAGGTGACGCAGAGTCCCGAGGCCCTGAGACTCCAGGAGGGAGAGAGTAGCAGTCTTAACTGCAGTTACACAGTCAGCGGTTTAAGAGGGCTGTTCTGGTATAGGCAAGATCCTGGGAAAGGCCCTGAGTTCCTCTTCACCCTGTATTCAGCTGGGGAAGAAAAGGAGAAAGAAAGGCTAAAAGCCACATTAACAAAGAAGGAGAGCTTTCTGCACATCACAGCCCCTAAACCTGAAGACTCAGCC…
	pTa / LgBiT-TCRbeta-GFP	ATGGCCGGTACATGGCTGCTACTTCTCCTGGCCCTTGGGTGTCCAGCCCTACCCACAGGTGTGGGCGGCACACCCTTTCCTTCTCTGGCCCCACCAATCATGCTGCTGGTGGATGGAAAGCAGCAGATGGTGGTGGTCTGCCTGGTCCTTGATGTTGCACCCCCTGGCCTTGACAGCCCCATCTGGTTCTCAGCCGGCAATGGCAGTGCACTGGATGCCTTCACCTATGGCCCTTCCCCAGCAACGGATGGCACCTGGACCAACTTGGCCCATCTCTCCCTGCCTTCTGAGGAGCTGGCATCCTGGGAGCCTTTGGTCTGCCACACTGGGCCTGGGGCTGAGGGTCACAGCAGGAGTACACAGCCCATGCATCTGTCAGGAGAGGCTTCTACAGCCAGG…
	pTa / SmBiT-TCRbeta-mScarlet	ATGGCCGGTACATGGCTGCTACTTCTCCTGGCCCTTGGGTGTCCAGCCCTACCCACAGGTGTGGGCGGCACACCCTTTCCTTCTCTGGCCCCACCAATCATGCTGCTGGTGGATGGAAAGCAGCAGATGGTGGTGGTCTGCCTGGTCCTTGATGTTGCACCCCCTGGCCTTGACAGCCCCATCTGGTTCTCAGCCGGCAATGGCAGTGCACTGGATGCCTTCACCTATGGCCCTTCCCCAGCAACGGATGGCACCTGGACCAACTTGGCCCATCTCTCCCTGCCTTCTGAGGAGCTGGCATCCTGGGAGCCTTTGGTCTGCCACACTGGGCCTGGGGCTGAGGGTCACAGCAGGAGTACACAGCCCATGCATCTGTCAGGAGAGGCTTCTACAGCCAGG…
	TCRalpha / HA-VN:TCRbeta-mTagBFP	ATGGAGAAAATGTTGGAGTGTGCATTCATAGTCTTGTGGCTTCAGCTTGGCTGGTTGAGTGGAGAAGACCAGGTGACGCAGAGTCCCGAGGCCCTGAGACTCCAGGAGGGAGAGAGTAGCAGTCTTAACTGCAGTTACACAGTCAGCGGTTTAAGAGGGCTGTTCTGGTATAGGCAAGATCCTGGGAAAGGCCCTGAGTTCCTCTTCACCCTGTATTCAGCTGGGGAAGAAAAGGAGAAAGAAAGGCTAAAAGCCACATTAACAAAGAAGGAGAGCTTTCTGCACATCACAGCCCCTAAACCTGAAGACTCAGCCACTTATCTCTGTGCTGTGCTGGGCAATTCAGGAAACACACCTCTTGTCTTTGGAAAGGGCACAAGACTTTCTGTGATTGCAAAT…
	TCRalpha / HA-VC:TCRbeta-mScarlet	ATGGAGAAAATGTTGGAGTGTGCATTCATAGTCTTGTGGCTTCAGCTTGGCTGGTTGAGTGGAGAAGACCAGGTGACGCAGAGTCCCGAGGCCCTGAGACTCCAGGAGGGAGAGAGTAGCAGTCTTAACTGCAGTTACACAGTCAGCGGTTTAAGAGGGCTGTTCTGGTATAGGCAAGATCCTGGGAAAGGCCCTGAGTTCCTCTTCACCCTGTATTCAGCTGGGGAAGAAAAGGAGAAAGAAAGGCTAAAAGCCACATTAACAAAGAAGGAGAGCTTTCTGCACATCACAGCCCCTAAACCTGAAGACTCAGCCACTTATCTCTGTGCTGTGCTGGGCAATTCAGGAAACACACCTCTTGTCTTTGGAAAGGGCACAAGACTTTCTGTGATTGCAAAT…
	pTa / HA-VN:TCRbeta-mTagBFP	ATGGCCGGTACATGGCTGCTACTTCTCCTGGCCCTTGGGTGTCCAGCCCTACCCACAGGTGTGGGCGGCACACCCTTTCCTTCTCTGGCCCCACCAATCATGCTGCTGGTGGATGGAAAGCAGCAGATGGTGGTGGTCTGCCTGGTCCTTGATGTTGCACCCCCTGGCCTTGACAGCCCCATCTGGTTCTCAGCCGGCAATGGCAGTGCACTGGATGCCTTCACCTATGGCCCTTCCCCAGCAACGGATGGCACCTGGACCAACTTGGCCCATCTCTCCCTGCCTTCTGAGGAGCTGGCATCCTGGGAGCCTTTGGTCTGCCACACTGGGCCTGGGGCTGAGGGTCACAGCAGGAGTACACAGCCCATGCATCTGTCAGGAGAGGCTTCTACAGCCAGG…
	pTa / HA-VC:TCRbeta-mScarlet	ATGGCCGGTACATGGCTGCTACTTCTCCTGGCCCTTGGGTGTCCAGCCCTACCCACAGGTGTGGGCGGCACACCCTTTCCTTCTCTGGCCCCACCAATCATGCTGCTGGTGGATGGAAAGCAGCAGATGGTGGTGGTCTGCCTGGTCCTTGATGTTGCACCCCCTGGCCTTGACAGCCCCATCTGGTTCTCAGCCGGCAATGGCAGTGCACTGGATGCCTTCACCTATGGCCCTTCCCCAGCAACGGATGGCACCTGGACCAACTTGGCCCATCTCTCCCTGCCTTCTGAGGAGCTGGCATCCTGGGAGCCTTTGGTCTGCCACACTGGGCCTGGGGCTGAGGGTCACAGCAGGAGTACACAGCCCATGCATCTGTCAGGAGAGGCTTCTACAGCCAGG…
	HA-VN:TCRalpha / HA-VC:TCRbeta-mScarlet	ATGGGAGTCAAAGTTCTGTTTGCCCTGATCTGCATCGCTGTGGCCGAGGCCAAATATCCGTACGACGTACCAGACTACGCAGGCAGCGTGAGCAAGGGCGAGGAGCTGTTCACCGGGGTGGTGCCCATCCTGGTCGAGCTGGACGGCGACGTAAACGGCCACAAGTTCAGCGTGTCCGGCGAGGGCGAGGGCGATGCCACCTACGGCAAGCTGACCCTGAAGCTGATCTGCACCACCGGCAAGCTGCCCGTGCCCTGGCCCACCCTCGTGACCACCCTGGGCTACGGCCTGCAGTGCTTCGCCCGCTACCCCGACCACATGAAGCAGCACGACTTCTTCAAGTCCGCCATGCCCGAAGGCTACGTCCAGGAGCGCACCATCTTCTTCAAGGACGACGGC…
	HA:pTa-mScarlet	ATGGGAGTCAAAGTTCTGTTTGCCCTGATCTGCATCGCTGTGGCCGAGGCCAAATATCCGTACGACGTACCAGACTACGCAGGCAGCACACCCTTTCCTTCTCTGGCCCCACCAATCATGCTGCTGGTGGATGGAAAGCAGCAGATGGTGGTGGTCTGCCTGGTCCTTGATGTTGCACCCCCTGGCCTTGACAGCCCCATCTGGTTCTCAGCCGGCAATGGCAGTGCACTGGATGCCTTCACCTATGGCCCTTCCCCAGCAACGGATGGCACCTGGACCAACTTGGCCCATCTCTCCCTGCCTTCTGAGGAGCTGGCATCCTGGGAGCCTTTGGTCTGCCACACTGGGCCTGGGGCTGAGGGTCACAGCAGGAGTACACAGCCCATGCATCTGTCAGGA…
